# Supplementary material for: Unselected Population Genetic Testing for Personalised Ovarian Cancer Risk Prediction: A Qualitative Study Using Semi-Structured Interviews
Source: Diagnostics (Basel). 2022 Apr 19;12(5):1028. doi: 10.3390/diagnostics12051028 (PMC9139231; doi:10.3390/diagnostics12051028)
Supplement: Supplementary file 1 [file diagnostics-12-01028-s001.zip]

Archive with 1 entries (1 files):
- diagnostics-1675183-supplementary.pdf
